# Supplementary material for: With a Little Help from My Friends: Group Orientation by Larvae of a Coral Reef Fish
Source: PLoS One. 2015 Dec 1;10(12):e0144060. doi: 10.1371/journal.pone.0144060 (PMC4666641; doi:10.1371/journal.pone.0144060)
Supplement: S1 Data — as a Comma Separated Values (.csv) file. Columns are described in the first 20 lines. Column names are at line 21. Data starts at line 22. (CSV) [file pone.0144060.s006.csv]

# species species name (Chromis atripectoralis)
# method method used to observed larvae: DISC or Following
# experiment individual (1 individual) or group (10 individuals)
# location location with respect to Lizard Island (East or West)
# date date in YYYY-MM-DD format
# time_in/out time of the start/end of the observation in HH:MM:SS format
# lat/lon_in/out coordinates at the start/end of the observation
# date_time_average average date and time of the observation in YYYY-MM-DD HH:MM:SS format
# lat/lon_average average coordinates of the observation
# weather estimated weather
# zenith zenith angle in degrees (computed from average date time and coordinates)
# azimuth azimuth angle in degrees from North (computed from average date	time and coordinates)
# n_observations number of observations (number of 10s intervals in DISC and 30s intervals in Following) used to compute and test the mean bearing
# mean_bearing mean bearing of the larva(e) in degrees from North
# variance_in_bearing variance around the mean bearing in degrees
# r within-run Rayleigh's statistic
# p_value within-run Rayleigh test $p$-value
# n_fish_at_end for Following of groups	number of larvae left at end of the observation
# swimming_speed for Following	swimming speed in cm.s-1
# depth_mean/SD for Following	mean and standard deviation of recorded depth
species	method	experiment	location	date	time_in	time_out	lat_in	lon_in	lat_out	lon_out	date_time_average	lat_average	lon_average	weather	zenith	azimuth	n_observations	mean_bearing	variance_in_bearing	r	p_value	n_fish_at_end	swimming_speed	depth_mean	depth_SD
Chromis atripectoralis	DISC	group	East	2008-11-23	13:56:00	14:19:00	-14.6860	145.4747	-14.6868	145.4745	2008-11-23 14:07:30	-14.6864	145.4746	sunny	29.640	254.049	66	297.912	0.990	0.9827	2.08236624428887E-028	NA	NA	NA	NA
Chromis atripectoralis	DISC	group	East	2008-11-24	14:30:00	14:50:00	-14.6770	145.4897	-14.6817	145.4892	2008-11-24 14:40:00	-14.6794	145.4895	sunny	37.173	254.806	61	267.303	1.413	0.9753	6.29413193737068E-026	NA	NA	NA	NA
Chromis atripectoralis	DISC	group	East	2008-11-25	14:15:00	14:36:00	-14.6783	145.4797	-14.6782	145.4797	2008-11-25 14:25:30	-14.6783	145.4797	sunny	33.726	254.067	61	275.021	1.274	0.9778	4.70999652241761E-026	NA	NA	NA	NA
Chromis atripectoralis	DISC	group	East	2008-11-26	10:35:00	10:57:00	-14.6817	145.4823	-14.6817	145.4823	2008-11-26 10:46:00	-14.6817	145.4823	sunny	20.134	111.636	61	89.776	4.018	0.9299	1.23910329230212E-023	NA	NA	NA	NA
Chromis atripectoralis	DISC	group	East	2008-11-26	11:02:00	11:23:00	-14.6817	145.4823	-14.6802	145.4838	2008-11-26 11:12:30	-14.6810	145.4831	sunny	14.320	118.790	61	328.177	45.090	0.2130	0.062765779	NA	NA	NA	NA
Chromis atripectoralis	DISC	group	East	2008-11-26	11:27:00	11:40:00	-14.6802	145.4838	-14.6802	145.4843	2008-11-26 11:33:30	-14.6802	145.4841	sunny	10.124	130.908	59	243.238	32.633	0.4304	0.000017879	NA	NA	NA	NA
Chromis atripectoralis	DISC	group	East	2008-11-26	12:42:00	13:04:00	-14.6825	145.4825	-14.6825	145.4825	2008-11-26 12:53:00	-14.6825	145.4825	sunny	12.855	238.052	60	151.096	1.114	0.9806	8.82489116587184E-026	NA	NA	NA	NA
Chromis atripectoralis	DISC	group	East	2008-11-26	13:09:00	13:30:00	-14.6818	145.4828	-14.6810	145.4828	2008-11-26 13:19:30	-14.6814	145.4828	sunny	18.564	246.908	60	189.813	17.622	0.6924	3.20514066277608E-013	NA	NA	NA	NA
Chromis atripectoralis	DISC	group	East	2008-11-26	13:34:00	13:56:00	-14.6810	145.4828	-14.6808	145.4828	2008-11-26 13:45:00	-14.6809	145.4828	mixed	24.326	250.934	60	150.741	3.681	0.9358	1.52335395684457E-023	NA	NA	NA	NA
Chromis atripectoralis	DISC	group	East	2008-11-27	09:45:00	10:06:00	-14.6823	145.4817	-14.6827	145.4815	2008-11-27 09:55:30	-14.6825	145.4816	sunny	31.801	106.892	91	118.183	0.614	0.9893	2.09428788727346E-039	NA	NA	NA	NA
Chromis atripectoralis	DISC	group	East	2008-11-27	10:10:00	10:32:00	-14.6827	145.4815	-14.6828	145.4818	2008-11-27 10:21:00	-14.6828	145.4817	sunny	25.928	108.703	91	88.817	18.353	0.6797	5.53331687723881E-019	NA	NA	NA	NA
Chromis atripectoralis	DISC	group	East	2008-11-27	10:37:00	10:59:00	-14.6828	145.4818	-14.6830	145.4803	2008-11-27 10:48:00	-14.6829	145.4811	sunny	19.810	112.445	89	90.246	12.504	0.7818	2.38401425999028E-024	NA	NA	NA	NA
Chromis atripectoralis	DISC	group	East	2008-11-27	12:36:00	12:56:00	-14.6803	145.4802	-14.6798	145.4808	2008-11-27 12:46:00	-14.6801	145.4805	sunny	11.481	233.133	89	225.411	18.775	0.6723	3.38151294901532E-018	NA	NA	NA	NA
Chromis atripectoralis	DISC	group	East	2008-11-27	13:01:00	13:22:00	-14.6800	145.4807	-14.6788	145.4813	2008-11-27 13:11:30	-14.6794	145.4810	sunny	16.785	244.263	91	224.109	1.132	0.9802	1.06107305883681E-038	NA	NA	NA	NA
Chromis atripectoralis	DISC	group	East	2008-11-27	13:25:00	13:47:00	-14.6788	145.4812	-14.6783	145.4815	2008-11-27 13:36:00	-14.6786	145.4814	sunny	22.240	249.299	89	205.874	2.909	0.9492	1.48959389483013E-035	NA	NA	NA	NA
Chromis atripectoralis	DISC	group	East	2008-11-28	11:04:00	11:26:00	-14.6827	145.4817	-14.6827	145.4815	2008-11-28 11:15:00	-14.6827	145.4816	sunny	14.090	120.814	90	272.076	44.561	0.2223	0.0117257763	NA	NA	NA	NA
Chromis atripectoralis	DISC	group	East	2008-11-28	13:37:00	13:58:00	-14.6812	145.4815	-14.6800	145.4815	2008-11-28 13:47:30	-14.6806	145.4815	sunny	24.809	250.316	91	195.791	9.716	0.8304	5.57090685048213E-028	NA	NA	NA	NA
Chromis atripectoralis	DISC	group	East	2008-11-28	14:26:00	14:47:00	-14.6787	145.4820	-14.6773	145.4828	2008-11-28 14:36:30	-14.6780	145.4824	sunny	36.091	253.474	91	206.052	5.100	0.9110	1.5926598601483E-033	NA	NA	NA	NA
Chromis atripectoralis	DISC	group	East	2008-11-28	14:55:00	15:16:00	-14.6810	145.4808	-14.6802	145.4810	2008-11-28 15:05:30	-14.6806	145.4809	sunny	42.822	254.019	91	214.283	2.981	0.9480	3.05243556544589E-036	NA	NA	NA	NA
Chromis atripectoralis	DISC	group	East	2008-11-28	15:19:00	15:41:00	-14.6802	145.4810	-14.6797	145.4812	2008-11-28 15:30:00	-14.6800	145.4811	sunny	48.519	254.054	92	225.633	0.751	0.9869	1.21585543042858E-039	NA	NA	NA	NA
Chromis atripectoralis	DISC	group	East	2008-11-29	09:48:00	10:09:00	-14.6813	145.4817	-14.6818	145.4815	2008-11-29 09:58:30	-14.6816	145.4816	sunny	31.311	107.655	91	176.337	4.552	0.9206	3.2291256748041E-034	NA	NA	NA	NA
Chromis atripectoralis	DISC	group	East	2008-11-29	10:12:00	10:33:00	-14.6818	145.4815	-14.6822	145.4823	2008-11-29 10:22:30	-14.6820	145.4819	sunny	25.809	109.542	89	203.266	2.874	0.9498	1.3434473005053E-035	NA	NA	NA	NA
Chromis atripectoralis	DISC	group	East	2008-11-29	10:37:00	10:57:00	-14.6827	145.4805	-14.6827	145.4805	2008-11-29 10:47:00	-14.6827	145.4805	sunny	20.286	113.056	91	62.586	15.449	0.7304	8.2900368577075E-022	NA	NA	NA	NA
Chromis atripectoralis	DISC	group	East	2008-11-29	11:08:00	11:29:00	-14.6808	145.4812	-14.6808	145.4812	2008-11-29 11:18:30	-14.6808	145.4812	sunny	13.523	122.863	91	109.553	36.663	0.3601	7.49478049239985E-006	NA	NA	NA	NA
Chromis atripectoralis	DISC	group	East	2008-11-29	11:34:00	11:55:00	-14.6805	145.4812	-14.6805	145.4808	2008-11-29 11:44:30	-14.6805	145.4810	sunny	8.838	143.054	91	207.900	6.266	0.8906	4.47338470605389E-032	NA	NA	NA	NA
Chromis atripectoralis	DISC	group	East	2008-11-29	11:58:00	12:19:00	-14.6805	145.4808	-14.6803	145.4813	2008-11-29 12:08:30	-14.6804	145.4811	sunny	6.994	182.259	91	104.251	26.183	0.5430	2.21960788712475E-012	NA	NA	NA	NA
Chromis atripectoralis	DISC	group	East	2008-11-29	12:29:00	12:50:00	-14.6827	145.4808	-14.6822	145.4810	2008-11-29 12:39:30	-14.6825	145.4809	sunny	10.352	226.360	91	204.010	13.353	0.7669	5.67334798307165E-024	NA	NA	NA	NA
Chromis atripectoralis	DISC	group	East	2008-11-29	12:53:00	13:15:00	-14.6823	145.4808	-14.6820	145.4812	2008-11-29 13:04:00	-14.6822	145.4810	sunny	15.156	240.457	90	176.392	34.725	0.3939	0.00000086	NA	NA	NA	NA
Chromis atripectoralis	DISC	group	East	2008-11-29	13:17:00	13:39:00	-14.6822	145.4812	-14.6822	145.4812	2008-11-29 13:28:00	-14.6822	145.4812	sunny	20.373	246.963	91	170.625	1.299	0.9773	1.78399729561586E-038	NA	NA	NA	NA
Chromis atripectoralis	DISC	group	East	2008-11-29	13:46:00	14:08:00	-14.6803	145.4825	-14.6802	145.4830	2008-11-29 13:57:00	-14.6803	145.4828	sunny	26.927	250.880	91	278.286	23.863	0.5835	3.49917048875567E-014	NA	NA	NA	NA
Chromis atripectoralis	DISC	group	East	2008-11-29	14:12:00	14:34:00	-14.6802	145.4830	-14.6798	145.4833	2008-11-29 14:23:00	-14.6800	145.4832	sunny	32.901	252.649	91	202.724	16.480	0.7124	8.79083774328088E-021	NA	NA	NA	NA
Chromis atripectoralis	DISC	individual	East	2008-11-23	10:14:00	10:37:00	-14.6795	145.4790	-14.6773	145.4800	2008-11-23 10:25:30	-14.6784	145.4795	sunny	24.471	107.529	90	345.732	27.992	0.5114	5.96945222051494E-011	NA	NA	NA	NA
Chromis atripectoralis	DISC	individual	East	2008-11-23	10:39:00	11:03:00	-14.6773	145.4803	-14.6758	145.4820	2008-11-23 10:51:00	-14.6766	145.4812	sunny	18.645	111.095	89	90.625	33.080	0.4226	1.24601274600125E-007	NA	NA	NA	NA
Chromis atripectoralis	DISC	individual	East	2008-11-23	11:04:00	11:28:00	-14.6757	145.4822	-14.6747	145.4843	2008-11-23 11:16:00	-14.6752	145.4833	sunny	13.139	118.441	92	233.558	32.724	0.4289	4.47979972904937E-008	NA	NA	NA	NA
Chromis atripectoralis	DISC	individual	East	2008-11-23	11:38:00	12:01:00	-14.6817	145.4752	-14.6802	145.4770	2008-11-23 11:49:30	-14.6810	145.4761	sunny	7.002	147.960	92	101.933	15.652	0.7268	7.81104765305118E-022	NA	NA	NA	NA
Chromis atripectoralis	DISC	individual	East	2008-11-23	12:08:00	12:31:00	-14.6803	145.4772	-14.6788	145.4778	2008-11-23 12:19:30	-14.6796	145.4775	sunny	6.799	209.214	91	336.500	38.713	0.3243	6.9623342433629E-005	NA	NA	NA	NA
Chromis atripectoralis	DISC	individual	East	2008-11-23	13:31:00	13:54:00	-14.6850	145.4748	-14.6855	145.4747	2008-11-23 13:42:30	-14.6853	145.4748	sunny	23.854	252.149	92	250.496	36.517	0.3627	5.56127949026576E-006	NA	NA	NA	NA
Chromis atripectoralis	DISC	individual	East	2008-11-24	09:24:00	09:59:00	-14.6792	145.4778	-14.6767	145.4788	2008-11-24 09:41:30	-14.6780	145.4783	sunny	34.780	105.379	91	267.420	2.527	0.9559	7.72700884773824E-037	NA	NA	NA	NA
Chromis atripectoralis	DISC	individual	East	2008-11-24	10:05:00	10:27:00	-14.6753	145.4795	-14.6677	145.4808	2008-11-24 10:16:00	-14.6715	145.4802	sunny	26.767	107.140	91	320.292	5.386	0.9060	3.63460567388777E-033	NA	NA	NA	NA
Chromis atripectoralis	DISC	individual	East	2008-11-24	10:33:00	10:55:00	-14.6808	145.4815	-14.6707	145.4828	2008-11-24 10:44:00	-14.6758	145.4822	sunny	20.347	110.366	91	48.168	18.345	0.6798	5.44095207337507E-019	NA	NA	NA	NA
Chromis atripectoralis	DISC	individual	East	2008-11-24	10:58:00	11:20:00	-14.6707	145.4830	-14.6693	145.4845	2008-11-24 11:09:00	-14.6700	145.4838	sunny	14.788	116.400	91	166.821	7.111	0.8759	4.79162394509487E-031	NA	NA	NA	NA
Chromis atripectoralis	DISC	individual	East	2008-11-24	11:24:00	11:46:00	-14.6692	145.4850	-14.6687	145.4870	2008-11-24 11:35:00	-14.6690	145.4860	sunny	9.505	131.069	91	213.246	46.861	0.1821	0.0488901848	NA	NA	NA	NA
Chromis atripectoralis	DISC	individual	East	2008-11-24	11:53:00	12:26:00	-14.6687	145.4872	-14.6702	145.4902	2008-11-24 12:09:30	-14.6695	145.4887	sunny	6.181	188.487	91	38.695	33.603	0.4135	1.74612428365979E-007	NA	NA	NA	NA
Chromis atripectoralis	DISC	individual	East	2008-11-24	12:20:00	12:43:00	-14.6705	145.4903	-14.6725	145.4912	2008-11-24 12:31:30	-14.6715	145.4908	sunny	8.680	224.315	89	350.228	40.993	0.2845	0.0007424066	NA	NA	NA	NA
Chromis atripectoralis	DISC	individual	East	2008-11-24	12:45:00	13:08:00	-14.6725	145.4912	-14.6747	145.4910	2008-11-24 12:56:30	-14.6736	145.4911	sunny	13.565	241.392	89	186.158	26.886	0.5307	1.29452665687412E-011	NA	NA	NA	NA
Chromis atripectoralis	DISC	individual	East	2008-11-24	13:09:00	13:31:00	-14.6748	145.4912	-14.6763	145.4907	2008-11-24 13:20:00	-14.6756	145.4910	sunny	18.722	248.262	89	303.566	41.374	0.2779	0.0010353601	NA	NA	NA	NA
Chromis atripectoralis	DISC	individual	East	2008-11-24	13:35:00	13:57:00	-14.6767	145.4907	-14.6777	145.4902	2008-11-24 13:46:00	-14.6772	145.4905	sunny	24.641	251.991	91	146.836	19.243	0.6641	3.69773269100039E-018	NA	NA	NA	NA
Chromis atripectoralis	DISC	individual	East	2008-11-25	11:17:00	11:38:00	-14.6792	145.4800	-14.6778	145.4803	2008-11-25 11:27:30	-14.6785	145.4802	mixed	11.096	125.894	91	297.951	41.994	0.2671	0.0015180708	NA	NA	NA	NA
Chromis atripectoralis	DISC	individual	East	2008-11-25	11:42:00	12:04:00	-14.6778	145.4805	-14.6765	145.4807	2008-11-25 11:53:00	-14.6772	145.4806	sunny	7.005	154.382	92	218.146	53.308	0.0696	0.6403696498	NA	NA	NA	NA
Chromis atripectoralis	DISC	individual	East	2008-11-25	12:07:00	12:28:00	-14.6765	145.4807	-14.6753	145.4817	2008-11-25 12:17:30	-14.6759	145.4812	sunny	6.869	203.152	91	125.601	18.954	0.6692	2.00235249938459E-018	NA	NA	NA	NA
Chromis atripectoralis	DISC	individual	East	2008-11-25	12:32:00	12:53:00	-14.6753	145.4817	-14.6742	145.4815	2008-11-25 12:42:30	-14.6748	145.4816	sunny	10.734	232.746	89	174.852	4.455	0.9223	1.33164199310589E-033	NA	NA	NA	NA
Chromis atripectoralis	DISC	individual	East	2008-11-25	13:00:00	13:21:00	-14.6798	145.4797	-14.6788	145.4798	2008-11-25 13:10:30	-14.6793	145.4798	sunny	16.586	245.351	90	163.949	12.211	0.7869	6.28621582389675E-025	NA	NA	NA	NA
Chromis atripectoralis	DISC	individual	East	2008-11-25	13:24:00	13:47:00	-14.6788	145.4798	-14.6788	145.4798	2008-11-25 13:35:30	-14.6788	145.4798	sunny	22.193	250.253	90	161.820	14.110	0.7537	6.2311162251063E-023	NA	NA	NA	NA
Chromis atripectoralis	DISC	individual	East	2008-11-25	13:49:00	14:11:00	-14.6785	145.4798	-14.6783	145.4797	2008-11-25 14:00:00	-14.6784	145.4798	sunny	27.815	252.728	89	53.386	39.036	0.3187	0.0001186784	NA	NA	NA	NA
Chromis atripectoralis	DISC	individual	East	2008-11-25	14:45:00	15:06:00	-14.6748	145.4830	-14.6755	145.4828	2008-11-25 14:55:30	-14.6752	145.4829	mixed	40.718	254.726	91	172.095	9.576	0.8329	3.85554129544827E-028	NA	NA	NA	NA
Chromis atripectoralis	DISC	individual	East	2008-11-25	15:11:00	15:31:00	-14.6755	145.4827	-14.6740	145.4833	2008-11-25 15:21:00	-14.6748	145.4830	cloudy	46.668	254.802	91	48.667	4.520	0.9211	2.94233660443791E-034	NA	NA	NA	NA
Chromis atripectoralis	DISC	individual	East	2008-11-26	14:00:00	14:21:00	-14.6808	145.4828	-14.6807	145.4827	2008-11-26 14:10:30	-14.6808	145.4828	cloudy	30.193	253.017	90	80.747	2.325	0.9594	1.04940595801431E-036	NA	NA	NA	NA
Chromis atripectoralis	DISC	individual	East	2008-11-26	14:27:00	14:50:00	-14.6828	145.4815	-14.6830	145.4815	2008-11-26 14:38:30	-14.6829	145.4815	cloudy	36.687	254.139	92	66.366	25.796	0.5498	8.38194348947202E-013	NA	NA	NA	NA
Chromis atripectoralis	DISC	individual	East	2008-11-26	14:52:00	15:17:00	-14.6832	145.4813	-14.6840	145.4810	2008-11-26 15:04:30	-14.6836	145.4812	cloudy	42.741	254.531	91	80.517	43.685	0.2376	0.0058852281	NA	NA	NA	NA
Chromis atripectoralis	DISC	individual	East	2008-11-27	13:55:00	14:17:00	-14.6822	145.4798	-14.6822	145.4798	2008-11-27 14:06:00	-14.6822	145.4798	sunny	29.096	252.359	91	13.487	3.654	0.9362	2.28422981531585E-035	NA	NA	NA	NA
Chromis atripectoralis	DISC	individual	East	2008-11-27	14:23:00	14:44:00	-14.6793	145.4800	-14.6793	145.4815	2008-11-27 14:33:30	-14.6793	145.4808	sunny	35.460	253.682	91	163.542	1.424	0.9751	2.62425538220121E-038	NA	NA	NA	NA
Chromis atripectoralis	DISC	individual	East	2008-11-27	14:48:00	15:12:00	-14.6807	145.4802	-14.6803	145.4802	2008-11-27 15:00:00	-14.6805	145.4802	sunny	41.619	254.224	91	159.635	3.137	0.9453	4.87184706838545E-036	NA	NA	NA	NA
Chromis atripectoralis	DISC	individual	East	2008-11-29	14:37:00	14:58:00	-14.6798	145.4832	-14.6793	145.4840	2008-11-29 14:47:30	-14.6796	145.4836	sunny	38.570	253.490	91	269.581	4.987	0.9130	1.14532832501968E-033	NA	NA	NA	NA
Chromis atripectoralis	DISC	individual	West	2008-11-17	12:06:00	12:30:00	-14.6580	145.4382	-14.6597	145.4375	2008-11-17 12:18:00	-14.6589	145.4379	cloudy	5.708	215.679	90	303.193	48.320	0.1567	0.1098577732	NA	NA	NA	NA
Chromis atripectoralis	DISC	individual	West	2008-11-17	12:33:00	12:56:00	-14.6598	145.4372	-14.6612	145.4365	2008-11-17 12:44:30	-14.6605	145.4369	mixed	10.740	243.165	87	236.082	9.042	0.8422	1.58809353767027E-027	NA	NA	NA	NA
Chromis atripectoralis	DISC	individual	West	2008-11-17	13:25:00	13:47:00	-14.6627	145.4358	-14.6640	145.4355	2008-11-17 13:36:00	-14.6634	145.4357	mixed	22.474	254.911	90	317.234	2.341	0.9591	1.10256891207285E-036	NA	NA	NA	NA
Chromis atripectoralis	DISC	individual	West	2008-11-17	14:17:00	14:38:00	-14.6653	145.4348	-14.6670	145.4348	2008-11-17 14:27:30	-14.6662	145.4348	mixed	34.575	257.176	92	92.711	2.264	0.9605	1.3825085140831E-037	NA	NA	NA	NA
Chromis atripectoralis	DISC	individual	West	2008-11-17	14:41:00	15:04:00	-14.6670	145.4348	-14.6687	145.4343	2008-11-17 14:52:30	-14.6679	145.4346	mixed	40.471	257.326	92	4.669	10.227	0.8215	1.08577568827576E-027	NA	NA	NA	NA
Chromis atripectoralis	DISC	individual	West	2008-11-21	11:34:00	11:56:00	-14.6555	145.4397	-14.6578	145.4393	2008-11-21 11:45:00	-14.6567	145.4395	sunny	7.272	139.943	90	54.191	16.613	0.7100	1.96822825786018E-020	NA	NA	NA	NA
Chromis atripectoralis	DISC	individual	West	2008-12-06	10:03:00	10:23:00	-14.6557	145.4432	-14.6552	145.4427	2008-12-06 10:13:00	-14.6555	145.4430	mixed	28.813	110.435	90	95.294	24.106	0.5793	7.65684148964445E-014	NA	NA	NA	NA
Chromis atripectoralis	DISC	individual	West	2008-12-06	11:07:00	11:28:00	-14.6568	145.4443	-14.6575	145.4440	2008-12-06 11:17:30	-14.6572	145.4442	mixed	14.786	124.515	91	94.685	28.783	0.4976	1.63116299094845E-010	NA	NA	NA	NA
Chromis atripectoralis	DISC	individual	West	2008-12-06	11:34:00	11:55:00	-14.6572	145.4437	-14.6578	145.4433	2008-12-06 11:44:30	-14.6575	145.4435	mixed	10.015	143.590	92	318.233	23.120	0.5965	6.08958086484458E-015	NA	NA	NA	NA
Chromis atripectoralis	DISC	individual	West	2008-12-06	12:28:00	12:49:00	-14.6565	145.4453	-14.6573	145.4450	2008-12-06 12:38:30	-14.6569	145.4452	mixed	10.408	219.015	92	166.503	28.901	0.4956	1.5373604310155E-010	NA	NA	NA	NA
Chromis atripectoralis	DISC	individual	West	2008-12-06	12:53:00	13:14:00	-14.6572	145.4450	-14.6575	145.4443	2008-12-06 13:03:30	-14.6574	145.4447	mixed	14.915	235.741	91	49.104	10.707	0.8131	7.41021199451191E-027	NA	NA	NA	NA
Chromis atripectoralis	DISC	individual	West	2008-12-06	13:42:00	14:02:00	-14.6578	145.4438	-14.6585	145.4437	2008-12-06 13:52:00	-14.6582	145.4438	mixed	25.349	247.865	91	196.488	12.148	0.7880	2.89555184909743E-025	NA	NA	NA	NA
Chromis atripectoralis	DISC	individual	West	2008-12-06	14:05:00	14:30:00	-14.6583	145.4435	-14.6590	145.4430	2008-12-06 14:17:30	-14.6587	145.4433	mixed	31.113	250.348	92	120.283	10.690	0.8134	3.65625450705221E-027	NA	NA	NA	NA
Chromis atripectoralis	DISC	individual	West	2008-12-06	14:35:00	14:57:00	-14.6588	145.4428	-14.6593	145.4423	2008-12-06 14:46:00	-14.6591	145.4426	mixed	37.635	251.810	92	131.460	21.196	0.6301	1.37544844404479E-016	NA	NA	NA	NA
Chromis atripectoralis	DISC	individual	West	2008-12-06	14:59:00	15:21:00	-14.6592	145.4422	-14.6597	145.4422	2008-12-06 15:10:00	-14.6595	145.4422	mixed	43.157	252.387	89	218.059	34.915	0.3906	0.000001265	NA	NA	NA	NA
Chromis atripectoralis	DISC	individual	West	2008-12-07	08:50:00	09:12:00	-14.6560	145.4432	-14.6562	145.4430	2008-12-07 09:01:00	-14.6561	145.4431	sunny	45.421	107.615	91	40.098	1.836	0.9680	9.35220409417047E-038	NA	NA	NA	NA
Chromis atripectoralis	DISC	individual	West	2008-12-07	09:15:00	09:37:00	-14.6563	145.4427	-14.6567	145.4428	2008-12-07 09:26:00	-14.6565	145.4428	sunny	39.666	108.054	89	161.160	6.244	0.8910	2.05973185158612E-031	NA	NA	NA	NA
Chromis atripectoralis	DISC	individual	West	2008-12-07	09:40:00	10:01:00	-14.6567	145.4427	-14.6573	145.4422	2008-12-07 09:50:30	-14.6570	145.4425	sunny	34.048	109.020	89	299.279	30.535	0.4671	3.70071712839259E-009	NA	NA	NA	NA
Chromis atripectoralis	DISC	individual	West	2008-12-07	10:05:00	10:27:00	-14.6575	145.4418	-14.6580	145.4417	2008-12-07 10:16:00	-14.6578	145.4418	mixed	28.250	110.894	91	329.393	22.781	0.6024	4.55745946144155E-015	NA	NA	NA	NA
Chromis atripectoralis	DISC	individual	West	2008-12-07	10:30:00	10:51:00	-14.6583	145.4413	-14.6590	145.4405	2008-12-07 10:40:30	-14.6587	145.4409	sunny	22.772	114.100	90	18.703	34.681	0.3947	8.1387564798284E-007	NA	NA	NA	NA
Chromis atripectoralis	DISC	individual	West	2008-12-07	11:47:00	12:09:00	-14.6582	145.4430	-14.6595	145.4412	2008-12-07 11:58:00	-14.6589	145.4421	mixed	8.602	160.174	91	214.516	33.575	0.4140	1.68236263722951E-007	NA	NA	NA	NA
Chromis atripectoralis	DISC	individual	West	2008-12-07	12:13:00	12:35:00	-14.6597	145.4412	-14.6597	145.4412	2008-12-07 12:24:00	-14.6597	145.4412	sunny	8.667	200.921	91	298.389	23.770	0.5851	2.94120585523309E-014	NA	NA	NA	NA
Chromis atripectoralis	DISC	individual	West	2008-12-07	12:39:00	13:00:00	-14.6620	145.4388	-14.6650	145.4372	2008-12-07 12:49:30	-14.6635	145.4380	mixed	12.229	227.288	91	264.700	11.189	0.8047	2.55491657443186E-026	NA	NA	NA	NA
Chromis atripectoralis	DISC	individual	West	2008-12-07	13:03:00	13:25:00	-14.6650	145.4365	-14.6685	145.4348	2008-12-07 13:14:00	-14.6668	145.4357	mixed	17.011	239.346	90	277.418	13.401	0.7661	1.14524933238231E-023	NA	NA	NA	NA
Chromis atripectoralis	Following	group	West	2008-12-02	09:40:00	NA	-14.6590	145.4425	-14.6601	145.4439	2008-12-02 09:43:45	-14.6595	145.4432	mixed	35.061	107.721	20	97.199	3.444	0.9399	3.96592059112076E-008	3	34.549	5.185	0.679
Chromis atripectoralis	Following	group	West	2008-12-02	09:57:00	NA	-14.6601	145.4439	-14.6606	145.4455	2008-12-02 10:02:45	-14.6603	145.4447	mixed	30.695	108.746	20	91.766	0.527	0.9908	1.10771219175601E-008	1	35.454	4.175	0.781
Chromis atripectoralis	Following	group	West	2008-12-02	10:20:00	NA	-14.6603	145.4453	NA	NA	2008-12-02 10:23:45	-14.6603	145.4453	mixed	25.911	110.598	20	91.245	0.519	0.9909	0.000000011	6	35.922	4.620	0.683
Chromis atripectoralis	Following	group	West	2008-12-02	10:53:00	NA	-14.6573	145.4420	-14.6581	145.4429	2008-12-02 11:00:00	-14.6577	145.4425	mixed	17.875	117.171	21	88.344	0.379	0.9934	4.56856756897384E-009	5	31.176	6.133	0.434
Chromis atripectoralis	Following	group	West	2008-12-02	11:08:00	NA	-14.6581	145.4429	-14.6590	145.4418	2008-12-02 11:17:00	-14.6586	145.4424	mixed	14.317	123.276	21	268.472	6.323	0.8896	6.35891093992224E-008	1	28.511	5.671	0.564
Chromis atripectoralis	Following	group	West	2008-12-02	11:25:00	NA	-14.6590	145.4418	NA	NA	2008-12-02 11:30:00	-14.6590	145.4418	cloudy	11.799	130.610	20	287.663	4.617	0.9194	6.2200287715239E-008	2	24.763	8.290	1.362
Chromis atripectoralis	Following	group	West	2008-12-02	13:20:00	NA	-14.6568	145.4429	-14.6585	145.4432	2008-12-02 13:24:30	-14.6577	145.4431	sunny	19.468	244.643	19	163.962	1.041	0.9818	3.04328278398501E-008	1	24.028	7.753	1.151
Chromis atripectoralis	Following	group	West	2008-12-02	13:40:00	NA	-14.6585	145.4432	-14.6596	145.4421	2008-12-02 13:41:45	-14.6590	145.4427	sunny; odd small cloud	23.288	247.846	20	216.686	2.220	0.9613	2.38290107199607E-008	4	28.075	5.510	1.370
Chromis atripectoralis	Following	group	West	2008-12-02	13:53:00	NA	-14.6596	145.4421	-14.6609	145.4428	2008-12-02 13:56:45	-14.6602	145.4425	sunny	26.670	249.715	20	150.298	16.434	0.7132	8.3858333895263E-006	4	29.580	6.440	1.208
Chromis atripectoralis	Following	group	West	2008-12-02	14:08:00	NA	-14.6609	145.4428	-14.6624	145.4429	2008-12-02 14:10:45	-14.6617	145.4429	sunny	29.859	250.948	19	168.222	4.753	0.9170	1.19822651913399E-007	4	28.973	5.332	1.123
Chromis atripectoralis	Following	group	West	2008-12-02	14:42:00	NA	-14.6560	145.4432	-14.6554	145.4440	2008-12-02 14:45:00	-14.6557	145.4436	mixed	37.734	252.637	21	127.131	10.607	0.8149	2.40341235450396E-007	2	30.015	7.248	1.183
Chromis atripectoralis	Following	group	West	2008-12-02	15:01:00	NA	-14.6554	145.4441	-14.6561	145.4433	2008-12-02 15:12:00	-14.6558	145.4437	NA	43.975	253.147	21	235.155	3.135	0.9453	1.73608200664769E-008	7	28.468	6.948	1.269
Chromis atripectoralis	Following	group	West	2008-12-02	15:18:00	NA	-14.6561	145.4433	NA	NA	2008-12-02 15:26:00	-14.6561	145.4433	NA	47.215	253.220	21	78.810	0.330	0.9942	4.45216554667077E-009	2	29.036	7.681	1.483
Chromis atripectoralis	Following	group	West	2008-12-03	09:19:00	NA	-14.6550	145.4430	-14.6565	145.4415	2008-12-03 09:25:00	-14.6558	145.4423	NA	39.488	107.327	21	221.899	0.527	0.9908	4.93004677284165E-009	8	33.260	7.324	0.914
Chromis atripectoralis	Following	group	West	2008-12-03	09:33:00	NA	-14.6565	145.4415	-14.6582	145.4398	2008-12-03 09:41:00	-14.6573	145.4407	NA	35.800	107.831	21	240.500	3.335	0.9418	0.000000019	7	33.852	5.819	0.882
Chromis atripectoralis	Following	group	West	2008-12-03	09:49:00	NA	-14.6582	145.4398	-14.6593	145.4380	2008-12-03 09:55:00	-14.6588	145.4389	NA	32.585	108.499	21	246.131	1.740	0.9696	0.000000009	7	34.610	6.152	0.580
Chromis atripectoralis	Following	group	West	2008-12-03	10:34:00	NA	-14.6557	145.4437	-14.6570	145.4450	2008-12-03 10:38:00	-14.6563	145.4443	NA	22.831	112.790	21	136.629	2.447	0.9573	1.26571364797613E-008	5	28.743	5.776	0.977
Chromis atripectoralis	Following	group	West	2008-12-03	10:50:00	NA	-14.6570	145.4450	-14.6575	145.4472	2008-12-03 11:04:00	-14.6573	145.4461	NA	17.154	118.663	21	99.284	0.916	0.9840	0.000000006	7	32.265	4.205	1.028
Chromis atripectoralis	Following	group	West	2008-12-03	11:09:00	NA	-14.6575	145.4472	-14.6580	145.4485	2008-12-03 11:15:00	-14.6578	145.4478	NA	14.863	122.704	21	117.201	5.234	0.9087	4.21427555407002E-008	8	25.289	2.414	0.919
Chromis atripectoralis	Following	group	West	2008-12-03	11:32:00	NA	-14.6573	145.4467	-14.6582	145.4460	2008-12-03 11:38:00	-14.6578	145.4463	NA	10.558	137.139	21	192.163	1.681	0.9707	8.77886099494274E-009	5	32.352	4.148	1.369
Chromis atripectoralis	Following	group	West	2008-12-03	12:49:00	NA	-14.6553	145.4435	-14.6563	145.4432	2008-12-03 12:57:00	-14.6558	145.4433	mixed	13.680	234.466	21	195.270	4.376	0.9236	2.97610779372506E-008	6	31.992	5.995	1.522
Chromis atripectoralis	Following	group	West	2008-12-03	13:04:00	NA	-14.6563	145.4432	-14.6578	145.4425	2008-12-03 13:11:00	-14.6571	145.4428	NA	16.537	240.340	21	215.192	4.720	0.9176	3.42969041159577E-008	5	33.014	6.500	0.942
Chromis atripectoralis	Following	group	West	2008-12-03	13:23:00	NA	-14.6577	145.4425	-14.6537	145.4437	2008-12-03 13:30:00	-14.6557	145.4431	NA	20.633	245.370	21	196.504	1.771	0.9691	9.17226229188922E-009	3	32.406	6.233	0.653
Chromis atripectoralis	Following	group	West	2008-12-03	13:58:00	NA	-14.6567	145.4435	-14.6567	145.4442	2008-12-03 14:02:30	-14.6567	145.4438	high thin cloud	27.916	249.945	19	137.565	13.613	0.7624	2.25675410697802E-006	5	29.468	5.937	1.060
Chromis atripectoralis	Following	group	West	2008-12-03	14:14:00	NA	-14.6567	145.4442	-14.6547	145.4448	2008-12-03 14:18:45	-14.6557	145.4445	cloudy	31.623	251.198	20	342.003	9.310	0.8375	2.56764608621792E-007	6	23.130	5.730	1.729
Chromis atripectoralis	Following	group	West	2008-12-03	14:28:00	NA	-14.6547	145.4448	-14.6550	145.4437	2008-12-03 14:32:45	-14.6548	145.4443	NA	34.835	251.943	20	231.955	7.192	0.8745	1.45347992911721E-007	2	24.235	7.030	1.064
Chromis atripectoralis	Following	group	West	2008-12-03	14:53:00	NA	-14.6545	145.4435	-14.6543	145.4435	2008-12-03 14:58:00	-14.6544	145.4435	NA	40.654	252.736	21	179.188	1.458	0.9745	7.8734407436898E-009	3	29.363	5.943	1.425
Chromis atripectoralis	Following	group	West	2008-12-04	09:39:00	NA	-14.6552	145.4463	-14.6567	145.4457	2008-12-04 09:44:00	-14.6559	145.4460	mixed	35.211	108.164	21	193.144	4.758	0.9170	3.48419298966683E-008	5	30.916	4.514	0.901
Chromis atripectoralis	Following	group	West	2008-12-04	11:24:00	NA	-14.6567	145.4462	-14.6578	145.4457	2008-12-04 11:28:00	-14.6573	145.4459	NA	12.471	129.788	17	190.920	1.604	0.9720	1.58296108691728E-007	3	34.806	5.771	0.816
Chromis atripectoralis	Following	group	West	2008-12-04	11:55:00	NA	-14.6587	145.4465	-14.6595	145.4460	2008-12-04 12:02:00	-14.6591	145.4463	NA	7.919	167.554	21	188.627	2.750	0.9520	1.45723328949425E-008	4	30.634	3.867	1.133
Chromis atripectoralis	Following	group	West	2008-12-04	13:30:00	NA	-14.6553	145.4452	-14.6557	145.4437	2008-12-04 13:36:00	-14.6555	145.4444	mixed	21.908	246.107	21	217.082	3.394	0.9408	1.9497662438253E-008	6	31.582	5.267	1.242
Chromis atripectoralis	Following	group	West	2008-12-04	14:03:00	NA	-14.6565	145.4428	-14.6572	145.4418	2008-12-04 14:08:00	-14.6568	145.4423	sunny	29.097	250.132	21	209.051	1.043	0.9818	6.40569401957438E-009	6	28.704	6.157	0.888
Chromis atripectoralis	Following	group	West	2008-12-04	14:34:00	NA	-14.6562	145.4415	-14.6565	145.4400	2008-12-04 14:38:30	-14.6563	145.4408	mixed	36.076	251.949	15	225.919	3.425	0.9402	7.39181457169323E-007	9	31.345	5.720	1.019
Chromis atripectoralis	Following	group	West	2008-12-05	09:44:00	NA	-14.6552	145.4417	-14.6572	145.4422	2008-12-05 09:52:00	-14.6562	145.4419	NA	33.487	108.750	21	157.575	3.890	0.9321	2.42202857869784E-008	11	34.811	6.957	1.886
Chromis atripectoralis	Following	group	West	2008-12-05	12:10:00	NA	-14.6573	145.4428	-14.6593	145.4420	2008-12-05 12:15:00	-14.6583	145.4424	NA	7.945	188.748	21	213.958	2.331	0.9593	0.000000012	9	29.974	6.290	1.284
Chromis atripectoralis	Following	individual	West	2008-12-04	09:57:00	NA	-14.6567	145.4457	-14.6568	145.4463	2008-12-04 09:56:45	-14.6568	145.4460	NA	32.287	108.822	12	106.516	2.160	0.9623	1.06707202079367E-006	1	30.513	5.675	1.341
Chromis atripectoralis	Following	individual	West	2008-12-04	10:10:00	NA	-14.6568	145.4463	-14.6562	145.4457	2008-12-04 10:15:00	-14.6565	145.4460	NA	28.127	110.204	21	322.619	2.986	0.9479	1.62270306301571E-008	1	25.237	4.576	0.772
Chromis atripectoralis	Following	individual	West	2008-12-04	10:26:00	NA	-14.6562	145.4457	-14.6567	145.4467	2008-12-04 10:30:15	-14.6564	145.4462	NA	24.685	111.912	18	85.013	24.694	0.5690	0.0020223442	1	33.508	3.589	0.715
Chromis atripectoralis	Following	individual	West	2008-12-04	10:47:00	NA	-14.6565	145.4465	-14.6552	145.4457	2008-12-04 10:48:00	-14.6558	145.4461	NA	20.743	114.868	21	320.261	9.544	0.8334	1.77397514885483E-007	1	30.009	6.648	0.773
Chromis atripectoralis	Following	individual	West	2008-12-04	11:41:00	NA	-14.6578	145.4457	-14.6587	145.4465	2008-12-04 11:46:00	-14.6583	145.4461	mixed	9.500	145.253	21	133.010	5.657	0.9013	4.96586038713008E-008	1	29.763	3.119	1.284
Chromis atripectoralis	Following	individual	West	2008-12-04	12:20:00	NA	-14.6595	145.4460	-14.6547	145.4457	2008-12-04 12:17:00	-14.6571	145.4458	NA	7.937	192.885	21	165.368	2.183	0.9619	1.11782090457539E-008	1	31.247	3.905	1.027
Chromis atripectoralis	Following	individual	West	2008-12-04	13:47:00	NA	-14.6557	145.4437	-14.6565	145.4428	2008-12-04 13:51:00	-14.6561	145.4433	NA	25.253	248.372	21	199.133	17.360	0.6970	8.98775892829039E-006	1	30.487	6.057	2.070
Chromis atripectoralis	Following	individual	West	2008-12-04	14:20:00	NA	-14.6572	145.4418	-14.6562	145.4415	2008-12-04 14:23:00	-14.6567	145.4417	NA	32.520	251.195	13	317.282	4.781	0.9166	7.40620394495781E-007	1	20.383	9.492	2.245
Chromis atripectoralis	Following	individual	West	2008-12-05	09:59:00	NA	-14.6572	145.4422	-14.6587	145.4420	2008-12-05 10:07:00	-14.6579	145.4421	NA	30.061	109.731	21	171.793	1.580	0.9724	8.35661767165388E-009	1	24.085	6.952	1.382
Chromis atripectoralis	Following	individual	West	2008-12-05	10:21:00	NA	-14.6585	145.4408	-14.6592	145.4408	2008-12-05 10:35:00	-14.6588	145.4408	NA	23.747	112.808	21	133.956	21.201	0.6300	0.0001051068	1	25.507	5.819	0.880
Chromis atripectoralis	Following	individual	West	2008-12-05	11:35:00	NA	-14.6557	145.4417	-14.6562	145.4432	2008-12-05 11:40:00	-14.6559	145.4424	cloudy	10.548	139.170	21	82.394	4.593	0.9198	3.25650617716817E-008	1	28.599	5.152	1.613
Chromis atripectoralis	Following	individual	West	2008-12-05	12:27:00	NA	-14.6593	145.4420	-14.6605	145.4408	2008-12-05 12:29:30	-14.6599	145.4414	NA	9.130	210.003	15	230.298	11.965	0.7912	1.07349283842084E-005	1	24.871	4.273	1.109
Chromis atripectoralis	Following	individual	West	2008-12-05	13:00:00	NA	-14.6560	145.4432	-14.6570	145.4417	2008-12-05 13:08:00	-14.6565	145.4424	NA	15.855	238.154	21	236.614	8.437	0.8527	1.28228355951395E-007	1	29.757	6.929	1.127
Chromis atripectoralis	Following	individual	West	2008-12-05	13:30:00	NA	-14.6567	145.4415	-14.6568	145.4428	2008-12-05 13:36:00	-14.6568	145.4422	NA	21.852	245.723	21	91.141	0.840	0.9853	5.78167211015409E-009	1	30.004	7.105	1.002
Chromis atripectoralis	Following	individual	West	2008-12-05	14:20:00	NA	-14.6562	145.4418	-14.6565	145.4415	2008-12-05 14:25:00	-14.6563	145.4417	NA	32.901	251.066	21	257.754	35.988	0.3719	0.0529984594	1	22.124	7.443	1.788
Chromis atripectoralis	Following	individual	West	2008-12-05	14:55:00	NA	-14.6577	145.4417	-14.6588	145.4425	2008-12-05 14:59:00	-14.6583	145.4421	NA	40.712	252.363	21	126.223	20.935	0.6346	8.98285149510546E-005	1	27.100	5.748	0.825
Chromis atripectoralis	Following	individual	West	2008-12-08	11:59:00	NA	-14.6575	145.4448	-14.6597	145.4438	2008-12-08 12:07:00	-14.6586	145.4443	NA	8.223	173.497	21	208.086	2.061	0.9640	1.0545110723342E-008	1	34.605	4.571	0.875
Chromis atripectoralis	Following	individual	West	2008-12-08	13:01:00	NA	-14.6582	145.4423	-14.6590	145.4403	2008-12-08 13:05:00	-14.6586	145.4413	NA	15.146	235.345	21	275.063	1.439	0.9749	7.80038501781506E-009	1	25.829	4.643	0.589
